# Supplementary material for: Excited State Intramolecular Proton Transfer Dynamics of Derivatives of the Green Fluorescent Protein Chromophore
Source: Int J Mol Sci. 2023 Feb 9;24(4):3448. doi: 10.3390/ijms24043448 (PMC9962057; doi:10.3390/ijms24043448)
Supplement: Supplementary file 1 [file ijms-24-03448-s001.zip]

Archive with 1 entries (1 files):
- ijms-2188871-supplementary.pdf
